# Supplementary material for: Fracture morphology and ossification process of the keel bone in modern laying hens based on radiographic imaging
Source: PLoS One. 2024 Oct 29;19(10):e0312878. doi: 10.1371/journal.pone.0312878 (PMC11521247; doi:10.1371/journal.pone.0312878)
Supplement: S1 Data — (XLSX) [file pone.0312878.s005.xlsx]

## Sheet: Kjølbeinstudie_spreadsheet
layer_id	weight (kg)	age (weeks)	euth	kV	mAs	knee	image quality - motion unsharpness	image quality - oblique positioning	ossification	keel bone fracture	number of keel bone fractures	location of keel bone fracture	fracture completeness	fracture configuration	soft tissue swelling	callus	fracture surface affection	displacement	direction of displacement	angulation
1701	1.35	17	0	3.2	50	0	1	1	0	0
1702	1.38	17	0	3.2	50	0	1	1	0	0
1703	1.41	17	0	3.2	50	1	1	0	0	0
1704	1.07	17	0	3.2	50	1	1	0	0	0
1705	1.25	17	0	3.2	50	1	1	0	0	0
1706	1.25	17	0	3.2	50	1	1	1	0	0
1707	1.29	17	0	3.2	50	1	1	1	0	0
1708	1.29	17	0	3.2	50	0	1	1	0	0
1709	1.36	17	0	3.2	50	1	1	1	0	0
1710	1.32	17	0	3.2	50	1	1	1	0	0
1711	1.65	17	0	3.2	50	0	1	1	0	0
1712	1.21	17	0	3.2	50	1	1	2	0	0
1713	1.56	17	0	3.2	50	0	0	1	0	0
1714	1.13	17	0	3.2	50	1	1	2	0	0
1715	1.39	17	0	3.2	50	1	0	1	0	0
1716	1.26	17	0	3.2	50	1	1	0	0	0
1717	1.26	17	0	3.2	50	1	1	0	0	0
1718	1.23	17	0	3.2	50	1	1	0	0	0
1719	1.3	17	0	3.2	50	1	1	1	0	0
1720	1.36	17	0	3.2	50	1	1	1	0	0
1721	1.17	17	0	3.2	50	1	1	1	0	0
1722	1.4	17	0	3.2	50	1	1	2	0	0
1723	1.22	17	0	3.2	50	1	2	2	0	0
1724	1.27	17	0	3.2	50	1	1	2	0	0
1725	1.17	17	1	3.2	50	1	0	0	0	0
1726	1.39	17	0	3.2	50	1	1	2	0	0
1727	1.31	17	0	3.2	50	1	1	1	0	0
1728	1.35	17	1	3.2	50	1	2	2	0	0
1729	1.24	17	1	3.2	50	1	1	1	0	0
1730	1.33	17	1	3.2	50	0	1	0	0	0
2001	1.42	20	0	3.2	50	0	0	0	0	0
2002	1.51	20	0	3.2	50	0	2	0	0	1	1	C	0	Ch	0	0	D	0	N	N
2003	1.39	20	0	3.2	50	1	1	3	N/A	0
2004	1.62	20	0	3.2	50	1	1	1	0	0
2005	1.67	20	0	3.2	50	0	1	2	0	0
2006	1.48	20	0	3.2	50	1	1	2	0	0
2007	1.47	20	0	3.2	50	0	0	1	0	0
2008	1.42	20	0	3.2	50	1	2	1	0	0
2009	1.51	20	0	3.2	50	0	1	1	0	0
2010	1.65	20	0	3.2	50	0	0	1	0	0
2011	1.59	20	0	3.2	50	0	1	0	0	0
2012	1.55	20	0	3.2	50	0	1	0	0	0
2013	1.52	20	0	3.2	50	0	0	2	0	0
2014	1.37	20	0	3.2	50	0	0	1	0	0
2015	1.42	20	0	3.2	50	1	1	1	0	0
2016	1.43	20	0	3.2	50	1	2	1	0	0
2017	1.58	20	0	3.2	50	0	2	1	0	0
2018	1.65	20	0	3.2	50	1	1	1	0	0
2019	1.69	20	0	3.2	50	1	2	0	0	0
2020	1.59	20	0	3.2	50	0	0	1	0	0
2021	1.55	20	0	3.2	50	0	1	1	0	0
2022	1.51	20	0	3.2	50	0	0	1	0	0
2023	1.64	20	0	3.2	50	1	2	0	0	0
2024	1.47	20	1	3.2	50	1	0	2	0	0
2025	1.64	20	0	3.2	50	1	2	0	N/A	0
2026	1.33	20	1	3.2	50	1	0	2	0	0
2027	1.41	20	1	3.2	50	0	1	2	0	0
2028	1.65	20	1	3.2	50	1	1	1	0	0
2029	1.5	20	1	3.2	50	0	2	0	0	0
2030	1.56	20	0	3.2	50	0	1	1	0	0
2501	1.73	25	0	3.2	50	0	1	1	0	0
2502	1.58	25	0	3.2	50	0	2	1	0	0
2503	1.58	25	0	3.2	50	0	1	1	0	0
2504	1.51	25	0	3.2	50	0	2	0	0	0
2505	1.66	25	0	3.2	50	0	2	1	0	0
2506	1.66	25	0	3.2	50	0	0	0	1	0
2507	1.56	25	0	3.2	50	0	1	0	1	1	2	C, C	1, 0	T, F	2, 0	2, 1	DV, D	2, 0	CrD, N	N, N
2508	1.53	25	0	3.2	50	0	0	1	1	0
2509	1.63	25	0	3.2	50	0	1	2	1	0
2510	1.56	25	0	3.2	50	0	2	1	0	0
2511	1.67	25	0	3.2	50	0	1	2	1	0
2512	1.62	25	0	3.2	50	0	1	1	1	0
2513	1.57	25	0	3.2	50	0	1	0	0	0
2514	1.72	25	0	3.2	50	0	1	1	0	0
2515	1.63	25	0	3.2	50	0	2	2	0	1	2	C, C	1, 1	O, T	1, 0	2, 0	CrDCdV, DV	2, 1	D, D	D, V
2516	1.52	25	0	3.2	50	0	1	1	0	1	1	C	0	F	1	0	D	0	N	N
2517	1.68	25	0	3.2	50	0	1	1	0	0
2518	1.55	25	0	3.2	50	0	3	1	0	0
2519	1.62	25	0	3.2	50	0	1	1	1	1	1	C	1	T	1	1	DV	0	N	N
2520	1.9	25	0	3.2	50	0	2	0	1	0
2521	1.54	25	0	3.2	50	0	1	1	1	0
2522	1.57	25	0	3.2	50	0	2	2	1	0
2523	1.51	25	0	3.2	50	0	1	1	1	0
2524	1.54	25	0	3.2	50	0	0	1	1	1	1	A	0	F	0	0	V	0	N	V
2525	1.58	25	1	3.2	50	0	1	1	1	0
2526	1.58	25	1	3.2	50	0	1	2	0	1	1	C	1	T	0	1	DV	0	N	N
2527	1.76	25	1	3.2	50	0	2	0	0	0
2528	1.49	25	1	3.2	50	0	2	1	0	0
2529	1.42	25	1	3.2	50	0	1	2	1	0
2530	1.56	25	1	3.2	50	0	1	2	0	1	1	C	1	O	0	1	CrDCdV	1	D	D
2801	1.74	28	0	3.2	50	0	1	1	1	0
2802	1.59	28	0	3.2	50	0	2	0	1	0
2803	2.01	28	0	3.2	50	0	2	1	1	0
2804	1.66	28	0	3.2	50	0	1	0	1	0
2805	1.76	28	0	3.2	50	0	2	2	1	0
2806	1.79	28	0	3.2	50	0	1	0	1	1	1	C	1	T	0	0	DV	1	D	N
2807	1.63	28	0	3.2	50	0	1	1	0	1	1	C	1	T	0	1	DV	1	D	N
2808	1.56	28	0	3.2	50	0	1	1	1	0
2809	1.23	28	1	3.2	50	1	1	1	1	0
2810	1.75	28	0	3.2	50	0	2	0	0	1	1	C	0	F	0	1	D	0	N	D
2811	1.79	28	0	3.2	50	0	2	1	1	0
2812	1.53	28	0	3.2	50	0	1	1	1	1	1	C	1	T	0	2	DV	0	N	D
2813	1.49	28	0	3.2	50	0	2	1	1	0
2814	1.7	28	0	3.2	50	0	1	1	0	0
2815	1.62	28	0	3.2	50	0	2	1	1	1	1	C	1	T	0	1	DV	1	V	V
2816	1.74	28	0	3.2	50	0	1	1	1	1	1	C	1	T	0	0	DV	1	D	V
2817	1.52	28	0	3.2	50	0	1	1	1	1	1	C	1	O	0	1	CrDCdV	0	N	N
2818	1.75	28	0	3.2	50	0	2	0	1	0
2819	1.75	28	0	3.2	50	0	1	1	1	0
2820	1.57	28	0	3.2	50	0	1	1	1	0
2821	1.8	28	0	3.2	50	0	1	1	1	1	1	C	1	T-FF	0	0	DV	0	N	V
2822	1.69	28	0	3.2	50	0	1	0	0	0
2823	1.52	28	0	3.2	50	0	1	1	1	1	1	C	1	T-FF	1	0	DV	0	N	V
2824	1.77	28	0	3.2	50	0	0	1	1	0
2825	1.47	28	0	3.2	50	0	1	1	1	1	1	C	1	T	0	1	DV	0	N	N
2826	1.76	28	0	3.2	50	0	1	2	1	0
2827	1.57	28	1	3.2	50	0	2	0	1	1	1	C	1	C	1	0	DV	1	D	D
2828	1.87	28	1	3.2	50	0	2	1	1	0
2829	1.49	28	1	3.2	50	0	1	1	1	0
2830	1.62	28	1	3.2	50	0	1	1	1	0
3201	1.62	32	0	3.2	50	0	1	2	1	0
3202	1.87	32	0	3.2	50	0	1	2	1	0
3203	1.72	32	1	3.2	50	1	0	3	1	0
3204	1.62	32	0	3.2	50	0	1	2	1	1	1	C	1	T	2	2	DV	0	N	N
3205	1.96	32	0	3.2	50	0	1	2	1	1	2	C, C	0, 1	F, T-FF	0, 1	1, 1	D, DV	0, 0	N, N	N, V
3206	1.83	32	0	3.2	50	0	1	3	1	0
3207	1.78	32	0	3.2	50	0	1	2	1	1	1	C	1	T	0	1	DV	1	D	D
3208	1.87	32	0	3.2	50	0	2	1	1	1	1	C	1	T	1	1	DV	1	D	V
3209	1.87	32	0	3.2	50	0	1	1	1	1	2	C, C	0, 1	F, T-FF	0, 0	1, 1	DV, DV	0, 0	N, N	D, V
3210	1.84	32	0	3.2	50	0	1	3	1	1	2	C, C	1, 1	T, T-FF	0, 0	3, 1	DV, DV	1, 0	D, N	D, V
3211	1.79	32	0	3.2	50	0	1	3	1	1	2	C, C	0, 1	F, T-FF	0, 0	1, 1	D, DV	0, 1	N, D	D, V
3212	1.55	32	0	3.2	50	0	2	2	1	1	1	C	0	F	1	2	D	0	N	N
3213	1.66	32	0	3.2	50	0	1	3	1	0
3214	1.55	32	0	3.2	50	0	0	1	1	0
3215	1.72	32	0	3.2	50	0	1	1	1	1	1	C	0	F	0	1	D	0	N	D
3216	1.75	32	0	3.2	50	0	2	2	1	0
3217	1.87	32	0	3.2	50	0	0	2	1	0
3218	1.87	32	0	3.2	50	0	1	2	1	1	2	C, C	1, 1	T, O	1, 1	3, 1	DV, CrDCdV	0	N	N, N
3219	1.79	32	0	3.2	50	0	1	2	1	0
3220	1.87	32	0	3.2	50	0	1	2	1	0
3221	1.67	32	0	3.2	50	0	1	2	1	1	2	C, C	1, 1	O, T	0, 0	2, 1	CdDCrV, DV	0, 0	N, N	D, V
3222	1.53	32	0	3.2	50	0	1	3	1	0
3223	1.69	32	0	3.2	50	0	1	2	1	1	1	C	1	T	1	0	DV	0	N	V
3224	1.84	32	0	3.2	50	0	1	1	1	1	2	A, C	0, 1	F, O	0, 1	1, 3	V, CrVCdD	0, 2	N, V	N, V
3225	1.79	32	0	3.2	50	0	1	2	1	1	1	C	1	T-FF	0	0	DV	1	V	V
3226	1.69	32	0	3.2	50	0	1	2	1	1	1	A	0	F	0	0	V	0	N	N
3227	1.72	32	1	3.2	50	0	0	3	1	1	1	C	1	T	0	1	DV	0	N	D
3228	1.72	32	1	3.2	50	0	2	2	1	1	1	C	1	T	0	1	DV	1	D	V
3229	1.81	32	1	3.2	50	0	1	1	1	1	1	C	0	F	0	1	D	1	D	D
3230	1.73	32	1	3.2	50	0	1	2	1	1	1	C	1	T	0	2	DV	1	D	N
3601	1.73	36	0	3.2	50	0	1	2	1	1	1	C	1	T	0	2	DV	0	N	D
3602	1.9	36	0	3.2	50	0	1	1	1	1	2	C, C	0.1	F, T	0, 0	1, 1	D, DV	0, 0	N, N	N, N
3603	2.01	36	0	3.2	50	0	1	1	1	1	1	C	1	T	0	1	DV	0	N	V
3604	1.81	36	0	3.2	50	0	0	2	1	1	2	C, C	1, 1	T, T-FF	0, 0	2, 1	DV, DV	0, 0	N ,N	D, V
3605	1.69	36	0	3.2	50	0	1	1	1	0
3606	1.82	36	0	3.2	50	0	1	2	1	1	3	C, C, C	1, 0, 0	T, F, F	1, 0, 0	3, 1, 1	DV, D, D	1, 0, 0	D, N, N	N, N, N
3607	1.7	36	0	3.2	50	0	1	2	1	1	1	C	1	T	0	1	DV	0	N	N
3608	1.89	36	0	3.2	50	0	1	2	1	1	1	C	1	T-FF	0	0	DV	0	N	V
3609	1.75	36	0	3.2	50	0	1	2	1	0
3610	1.75	36	0	3.2	50	0	1	2	1	1	1	C	1	T	0	1	DV	1	D	V
3611	1.72	36	0	3.2	50	0	2	2	1	1	1	C	1	T-FF	1	1	DV	1	V	V
3612	2.04	36	0	3.2	50	0	1	1	1	1	1	C	1	B	0	1	CrDCdV	1.1	CrD	D
3613	1.57	36	0	3.2	50	0	1	2	1	0
3614	1.69	36	0	3.2	50	0	1	2	1	1	1	C	1	T-FF	0	0	DV	0	N	V
3615	1.8	36	0	3.2	50	0	1	1	1	1	3	A, C, C	0,1,1	F, O, T	1,1,1	0,1,1	V, CrVCdD, DV	0,1,0	N, D, N	N, V, D
3616	1.89	36	0	3.2	50	0	1	1	1	1	1	C	1	T	0	1	DV	1	D	V
3617	1.64	36	0	3.2	50	0	0	2	1	1	1	C	1	T-FF	0	1	DV	1	D	V
3618	1.7	36	0	3.2	50	0	0	2	1	1	2	C, C	1, 1	T, T	0, 1	0, 2	DV, DV	1, 0	D, N	N, V
3619	2	36	0	3.2	50	0	1	1	1	0
3620	1.87	36	0	3.2	50	0	1	1	1	0
3621	1.67	36	0	3.2	50	0	2	1	1	1	1	C	1	O	1	2	CrVCdD	0	N	N
3622	1.84	36	0	3.2	50	0	1	1	1	1	2	C, C	1, 1	T, T	0, 0	1, 1	DV, DV	1, 0	D, N	D, N
3623	1.79	36	0	3.2	50	0	0	3	1	1	3	A, C, C	1, 1, 1	O, T, T-FF	1, 0, 0	0, 1, 1	CrVCdD, DV, DV	0, 1, 0	N, D, N	N, D, N
3624	2.13	36	0	3.2	50	0	1	2	1	1	2	C, C	0, 1	F, T-FF	0, 0	0, 0	D, DV	0, 0	N, N	D, V
3625	1.38	36	0	3.2	50	0	1	2	1	0
3626	1.74	36	1	3.2	50	0	1	2	1	1	3	C, C, C	0, 1, 1	F, T, T	0, 0, 0	1, 1, 1	D, DV, DV	0, 0, 0	N, N, N	N, D, N
3627	1.78	36	1	3.2	50	0	1	2	1	0
3628	1.78	36	1	3.2	50	0	1	2	1	1	1	C	1	O	0	0	CrDCdV	1	CdD	D
3629	1.78	36	1	3.2	50	0	1	2	1	0
3630	1.72	36	1	3.2	50	0	1	2	1	0
4101	1.68	41	0	3.2	50	0	0	1	1	0
4102	1.63	41	0	3.2	50	0	1	1	1	1	1	C	0	F	0	2	D	0	N	D
4103	1.55	41	0	3.2	50	0	2	0	1	1	2	C, C	1, 1	O, T-FF	1, 1	1, 1	CrDCdV, DV	1, 0	D, N	D, V
4104	1.83	41	0	3.2	50	0	2	1	1	1	2	C, C	0, 1	F, T-FF	0, 0	1, 0	D, DV	0, 0	N, N	D, V
4105	1.93	41	0	3.2	50	0	0	1	1	1	1	C	0	F	0	1	D	0	N	N
4106	1.75	41	0	3.2	50	0	1	1	1	1	3	C, C, C	0,1,0	F, T, F	0,1,0	1,1,1	D,DV, D	0,0,1	N, N, D	D, N, N
4107	1.76	41	0	3.2	50	0	2	1	1	1	1	C	0	F	0	0	D	0	N	N
4108	1.63	41	0	3.2	50	0	1	1	1	0
4109	1.56	41	0	3.2	50	0	2	2	1	1	1	C	1	T-FF	1	0	DV	1	D	V
4110	1.77	41	0	3.2	50	0	2	2	1	1	1	C	0	F	0	1	D	0	N	N
4111	1.77	41	0	3.2	50	0	3	1	1	1	2	C, C	0, 1	F, T	0, 0	0, 0	D, DV	0, 0	N, N	D, V
4112	1.81	41	0	3.2	50	0	2	2	1	1	2	C, C	1, 1	T, T	1, 0	2, 0	DV, DV	0, 1	N, D	N, V
4113	1.87	41	0	3.2	50	0	2	2	1	0
4114	1.74	41	0	3.2	50	0	2	0	1	1	2	C, C	0, 1	F, T-FF	0, 0	0, 0	D ,D	0, 0	N, N	D, V
4115	1.74	41	0	3.2	50	0	1	0	1	1	1	C	1	O	0	0	CrDCdV	1	D	N
4116	1.91	41	0	3.2	50	0	0	0	1	1	1	C	1	T	0	0	DV	0	N	N
4117	1.69	41	0	3.2	50	0	2	3	1	1	2	C, C	1, 1	T, T-FF	1, 1	2, 0	DV, DV	1, 0	V, N	N, V
4118	1.69	41	0	3.2	50	0	1	1	1	0
4119	1.52	41	0	3.2	50	0	1	0	1	1	1	C	0	F	0	0	D	0	N	D
4120	1.89	41	0	3.2	50	0	1	1	1	0
4121	1.63	41	0	3.2	50	0	1	2	1	1	3	A, C, C	0, 1, 1	F, T, T	0, 0, 0	1, 1, 1	V, DV, DV	0, 1, 1	N, D, V	N, D, V
4122	1.81	41	0	3.2	50	0	2	0	1	1	2	A, C	0, 0	F, F	0, 0	1, 0	V, D	0, 0	N, N	N, V
4123	1.81	41	0	3.2	50	0	3	0	1	1	1	C	1	T	0	2	DV	1	D	V
4124	1.91	41	0	3.2	50	0	1	1	1	0
4125	1.54	41	0	3.2	50	0	2	1	1	1	1	C	0	F	1	0	D	0	N	D
4126	1.44	41	1	3.2	50	0	1	0	1	1	1	C	0	F	0	1	D	0	N	N
4127	1.61	41	1	3.2	50	0	1	1	1	1	1	C	0	F	0	0	D	0	N	N
4128	1.87	41	1	3.2	50	0	0	1	1	0
4129	1.56	41	1	3.2	50	0	1	1	1	1	1	C	0	F	0	1	D	0	N	N
4130	1.69	41	1	3.2	50	0	0	1	1	1	1	C	1	T-FF	0	0	DV	0	N	V
4501	1.6	45	0	3.2	50	0	1	2	1	1	2	C, C	1, 1	O, T	1, 0	3, 1	CrVCdD, DV, DV	0, 1	N, D	N, N
4502	1.85	45	0	3.2	50	0	0	2	1	0
4503	1.95	45	0	3.2	50	0	1	1	1	1	1	C	1	T-FF	1	0	DV	0	N	V
4504	1.66	45	0	3.2	50	0	1	1	1	1	2	C, C	1, 1	T, T	1, 0	2, 2	DV, DV	0, 0	N, N	D, D
4505	1.75	45	0	3.2	50	0	0	0	1	1	2	C, C	1, 1	T, T	0, 0	1, 0	DV, DV	3, 0	D, N	N, D
4506	1.58	45	0	3.2	50	0	1	0	1	1	1	C	1	T	1	1	DV	0	N	V
4507	1.58	45	0	3.2	50	0	1	1	1	1	1	C	1	T	0	0	DV	0	N	N
4508	1.7	45	0	3.2	50	0	1	1	1	1	1	C	0	F	0	1	D	0	N	N
4509	1.77	45	0	3.2	50	0	1	1	1	1	2	C, C	1, 0	T, F	0, 0	2, 0	DV, D	0, 0	N, N	D, V
4510	1.77	45	0	3.2	50	0	1	1	1	1	2	C, C	1, 1	T, T-FF	0, 0	0, 0	DV, DV	0, 0	N, N	D, V
4511	1.49	45	0	3.2	50	0	1	1	1	1	2	C, C	1, 1	O, T	0, 0	1, 2	CrDCdV, DV	2, 0	D, N	D, N
4512	1.94	45	0	3.2	50	0	1	0	1	1	2	C, C	0, 0	F, F	0, 0	1, 2	D, D	0, 0	N, N	N, D
4513	1.86	45	0	3.2	50	0	0	1	1	1	3	B, C, C	0, 1, 1	F, T, T-FF	2, 1, 1	1, 1, 1	V, DV, DV	0, 3, 0	N, CrV, N	N, V, V
4514	1.79	45	0	3.2	50	0	2	0	1	1	1	C	1	T	0	1	DV	1	D	D
4515	1.91	45	0	3.2	50	0	0	2	1	1	4	A, C, C, C	0, 0, 0, 1	F, F, F, T	0, 0, 0, 1	0, 2, 2, 2	V, D, D, DV	1, 0, 0, 2	D,N, N, V	N, N, D, V
4516	1.82	45	0	3.2	50	0	1	2	1	1	1	C	1	O	0	1	CrDCdV	2	CrD	V
4517	1.66	45	0	3.2	50	0	1	1	1	1	2	C, C	1, 1	O, T	1, 0	2, 0	CrDDcV, DV	1, 1	CrD, D	D, V
4518	1.63	45	0	3.2	50	0	2	0	1	1	2	A, C	1, 1	T,O	0.1	1, 3	DV, CrDCdV	1, 3	Cr, D	N, V
4519	1.95	45	0	3.2	50	0	2	2	1	1	1	C	1	T-FF	0	1	DV	1	D	V
4520	1.57	45	0	3.2	50	0	2	2	1	0
4521	1.62	45	0	3.2	50	0	2	1	1	1	1	C	1	T-FF	0	0	DV	0	N	N
4522	1.59	45	0	3.2	50	0	2	0	1	0
4523	1.64	45	0	3.2	50	0	1	1	1	1	2	C, C	0, 0	F, F	0, 0	2, 1	D, D	0, 0	N, N	N, V
4524	1.48	45	0	3.2	50	0	1	1	1	1	2	C, C	1, 1	O, T	2, 1	1, 0	CrDCdV, DV	1, 0	D, N	V, D
4525	1.62	45	0	3.2	50	0	1	1	1	0
4526	1.62	45	1	3.2	50	0	1	1	1	1	1	C	1	T	0	1	DV	1	D	D
4527	1.7	45	1	3.2	50	0	1	1	1	1	2	C, C	1, 1	T, T-FF	0, 1	1, 1	DV, DV	1, 0	D, N	D, V
4528	1.56	45	1	3.2	50	0	1	0	1	1	2	C, C	1, 1	O, T-FF	1, 1	2, 1	CdVCrD, DV	0, 0	N, N	N, V
4529	1.56	45	1	3.2	50	0	1	1	1	1	1	C	1	O	1	2	CdVCrD	1	V	D
4530	1.86	45	1	3.2	50	0	1	2	1	1	1	C	0	F	0	1	D	0	N	N
4901	1.69	49	0	.	.	0	1	1	1	1	2	A, C	1, 1	O, T	0, 1	0, 0	CrDCdV, DV	1, 1	Cd, Cd	N, D
4902	1.82	49	0	.	.	0	2	2	1	1	2	C, C	1, 1	T, T-FF	0, 0	1, 0	DV, DV	0, 0	N, N	N, V
4903	1.67	49	0	.	.	0	2	1	1	0
4904	1.93	49	0	.	.	0	2	1	1	0
4905	1.68	49	0	.	.	0	2	1	1	0
4906	1.57	49	0	3,2	50	0	1	1	1	1	1	C	1	T-FF	0	0	DV	0	N	V
4907	1.62	49	0	3,2	50	0	1	1	1	1	1	C	0	F	0	1	D	0	N	D
4908	1.67	49	0	3,2	50	0	2	3	1	1	1	C	0	T	0	2	D	0	N	N
4909	1.71	49	0	3,2	50	0	1	3	1	1	1	C	1	T-FF	0	0	DV	0	N	V
4910	1.66	49	0	3,2	50	0	1	1	1	1	3	C, C, C	1, 1, 1	T,T,T	0, 0, 0	1, 1, 1	DV, DV, DV	0, 0, 0	N, N, N	N, D, V
4911	1.31	49	0	3,2	50	1	1	1	1	1	3	C, C, C	0, 1, 1	F, T-FF, T-FF	0, 0, 0	0, 0, 0	D, DV, DV	0, 0, 0	N, N, N	D, V, V
4912	1.81	49	0	3,2	50	0	1	2	1	1	1	A	0	F	0	1	V	0	N	N,
4913	1.87	49	0	3,2	50	0	2	0	1	1	2	C, C	1, 1	T, T	1, 1	1, 0	DV, DV	1, 0	D, N	V, D
4914	1.87	49	0	3,2	50	0	1	2	1	1	2	C, C	1, 1	T,T	1, 0	2, 0	DV, DV	0, 0	N, N	D, N
4915	1.53	49	0	3,2	50	0	2	2	1	1	3	C, C, C	1, 1, 1	T,T,T	0, 0, 0	1, 1, 1	DV, DV, DV	0, 0, 0	N, N, N	N, D, V
4916	1.59	49	0	3,2	50	0	1	2	1	1	3	C, C, C	1, 1, 1	T,T,T	0, 0, 1	3, 2 , 1	DV, DV, DV	0, 0, 0	N, N, N	N, N, V
4917	1.73	49	0	3,2	50	0	1	2	1	1	3	A, C, C	0, 0, 0	F, F, F	0, 0, 0	1, 2, 2	V, D, D	0, 0, 0	N, N, N	N, D, N
4918	1.5	49	0	3,2	50	1	1	2	N/A	1	1	C	0	F	0	1	D	0	N	D
4919	1.54	49	0	3,2	50	0	2	3	N/A	1	1	C	1	T	0	1	DV	0	N	N
4920	1.71	49	0	3,2	50	0	1	3	1	1	1	C	1	T-FF	1	1	DV	0	N	V
4921	1.9	49	0	3,2	50	0	2	1	1	1	1	C	0	T	0	1	D	0	N	N
4922	1.58	49	0	3,2	50	0	2	2	1	0
4923	1.87	49	0	3,2	50	0	1	2	1	1	3	C, C, C	0, 1, 1	F, T, T-FF	0, 0, 1	2, 1, 0	D, DV, DV	1, 0, 0	CrD, N, N	N , D, V
4924	1.45	49	0	3,2	50	0	1	2	1	1	3	C, C, C	1, 0, 1	T, F, T-FF	0, 0, 0	2, 1, 0	DV, D, DV	0, 0, 0	N, N, N	D, N, V
4925	1.68	49	0	3,2	50	0	0	2	1	1	2	C, C	1, 1	T, T-FF	0, 0	1, 0	DV, DV	0, 0	N, N	D, V
4926	1.64	49	1	3,2	50	0	0	1	1	1	1	C	0	F	0	0	D	0	N	D
4927	1.7	49	1	3,2	50	0	1	2	1	1	4	A, A, C, C	0, 0, 1, 1	F, F, T,O	0, 0, 0, 0	1, 1, 1, 0	V, V, DV, CrVCdD	0, 0, 1, 1	N, N, D, D	N, N, D, D
4928	1.51	49	1	3,2	50	0	2	1	1	1	1	C	1	T	0	1	DV	1	D	D
4929	1.7	49	1	3,2	50	0	0	2	1	1	2	C, C	0, 1	F, T -FF	0, 0	0, 0	D, DV	0, 0	N, N	D, V
4930	1.78	49	1	3,2	50	0	1	2	1	1	2	C, C	1, 1	T, T	0, 0	2, 2	DV, DV	1, 0	D, N	D, V
5301	1.78	53	0	3,2	50	1	1	2	1	1	2	C, C	1, 1	T, T-FF	0, 0	1, 0	DV, DV	0, 0	N, N	N, V
5302	1.94	53	0	3,2	50	0	1	2	1	1	1	C	1	T	0	1	DV	1	D	D
5303	1.94	53	0	3,2	50	0	1	2	1	0
5304	0.91	53	0	3,2	50	1	2	1	N/A	1	2	A, C	0, 1	F, T	1, 0	1, 1	V, DV	1, 3	D, D	N, V
5305	1.84	53	0	3,2	50	0	1	1	1	1	4	C, C, C, C	0, 0, 1, 1	F, F, T, T-FF	0, 0, 0, 0	1, 1, 2, 0	D, D, DV, DV	0, 0, 0, 0	N, N, N, N	N, D, D, V
5306	1.88	53	0	3,2	50	0	1	2	1	1	1	C	1	T	0	1	DV	1	D	V
5307	1.79	53	0	3,2	50	0	1	1	1	1	4	C, C, C, C	1, 0, 0, 1	O, F, F, T-FF	0, 0, 0, 0	1, 1, 1, 0	CrDCdV, D, D, DV	1, 0, 0, 0	Cr, N, N, N	D, N, N, V
5308	1.84	53	0	3,2	50	0	2	1	1	1	4	B, C, C, C	0,1, 0, 1	F, O, F, T-FF	1, 1, 0, 0	0, 2, 2, 1	D, CrDCdV, D, DV	0, 0, 0, 0	N, N, N, N	N, D, N, D
5309	1.77	53	0	3,2	50	0	2	0	1	1	2	C, C	1, 0	T, F	1, 0	0, 0	DV, D	0, 0	N, N	D, N
5310	1.67	53	0	3,2	50	0	1	1	1	1	4	A, C, C, C	0, 0, 0, 1	F, F, F, O	1, 0, 0, 1	0, 1, 1, 2	V, D, D, CrVCdD	0, 0, 0, 0	N, N, N, N	N, N, N, D
5311	1.72	53	0	3,2	50	1	0	2	1	1	2	C, C	0, 1	F, T-FF	1, 0	2, 0	D, DV	0, 0	N, N	N, V
5312	1.98	53	0	3,2	50	0	1	2	1	1	2	C, C	1, 1	T-FF, T-FF	1, 1	0, 0	DV, DV	2, 1	Cr, Cr	N, V
5313	1.81	53	0	3,2	50	0	1	3	1	0
5314	1.84	53	0	3,2	50	0	1	3	1	1	1	C	0	F	0	1	D	0	N	N
5315	1.76	53	0	3,2	50	0	1	0	1	1	3	C, C, C	1, 0, 1	T, F, T	1, 0, 0	2, 1, 1	DV, D, DV	0, 0, 0	N, N, N	N, N, N
5316	1.86	53	0	3,2	50	0	1	1	1	1	2	C, C	1, 1	T, O	0, 0	0, 1	DV, CdVCrD	0, 0	N, N	N, N
5317	1.77	53	0	3,2	50	0	2	1	1	1	1	C	1	T-FF	0	0	DV	0	N	V
5318	1.71	53	0	3,2	50	0	1	2	1	1	2	C, C	1, 0	T, F	0, 0	1, 1	DV, D	0, 0	N, N	D, N
5319	1.71	53	0	3,2	50	0	1	1	1	1	2	C, C	0, 1	F, T-FF	0, 1	1, 0	D, DV	0, 1	N, Cr	N, V
5320	1.71	53	0	3,2	50	0	1	3	1	1	2	C, C	0, 1	F, T	0, 0	0, 0	D, DV	1, 1	D, V	D, V
5321	1.64	53	0	3,2	50	0	1	1	1	1	2	C, C	1, 1	O, T-FF	0, 0	0 , 0	CdVCrD, DV	0, 0	N, N	D, V
5322	1.85	53	0	3,2	50	0	1	1	1	0
5323	1.67	53	0	3,2	50	0	1	2	1	1	1	C	0	F	0	2	D	0	N	N
5324	1.67	53	0	3,2	50	0	0	1	1	1	3	A, C, C	0, 1, 1	F, T, T	0, 0, 0	0, 1, 1	V, DV, DV	0, 0, 0	N, N, N	N, D, D
5325	1.91	53	0	3,2	50	0	2	2	1	1	3	A, C, C	0, 1, 1	F-FF, T, T-FF	1, 0, 0	1, 2, 0	V, DV, DV	1, 0, 0	Cr, N, N	N, N, V
5326	1.7	53	1	3,2	50	0	2	1	1	1	4	A, C, C, C	0, 1, 0, 1	F-FF, T, F, T-FF	0, 0, 0, 0	1, 1, 1, 0	V, DV, D, DV	1, 0, 0, 0	CrD, N, N, N	N, D, N, V
5327	1.91	53	1	3,2	50	0	0	2	1	1	3	C, C, C	1, 1, 1	O, T, T	1, 0, 0	3, 1, 0	CrDCdV, DV, DV	2, 2, 0	CrD, D, N	V, D, D
5328	1.74	53	1	3,2	50	0	1	2	1	1	1	C	1	O	0	1	CrDCdV	1	D	D
5329	1.8	53	1	3,2	50	0	1	0	1	1	2	C, C	1, 1	O, T-FF	0, 0	0, 0	CrDCdV, DV	1, 0	CdD, N	D, V
5330	1.49	53	1	3,2	50	0	0	2	1	1	2	C, C	1, 1	B, T	1, 2	3, 2	CrVCdD, DV	2, 1	CrV, D	N, V
5701	1.76	57	0	3.2	50	0	1	2	1	1	3	C, C, C	1, 1, 1	T, T, T	0, 0, 0	2, 2, 2	DV, DV, DV	0, 0, 0	N, N, N	V, D, D
5702	1.94	57	0	3.2	50	0	1	1	1	1	3	C, C, C	1, 1, 1	T, T-FF, O-FF	0, 0, 0	1, 1, 0	DV, DV, CrDCdV	1,1,1	D, D, D,	D, V, D
5703	1.73	57	0	3.2	50	0	1	1	1	1	2	C, C	1, 1	T, T	0, 0	2, 2	DV, DV	0, 0	N, N	D, V
5704	1.73	57	0	3.2	50	0	1	2	1	1	5	A, B, C, C, C	0, 0, 1, 1, 1	F, F, T, T, T	0, 0, 1, 0, 0	0, 0, 2, 2, 2	V, V, DV, DV, DV	0, 0, 0, 0, 0	N, N, N, N, N	N, N, D, N, V
5705	1.96	57	0	3.2	50	0	1	2	1	1	3	A, C, C	0, 1, 1	F, T, T	1, 0, 0	0, 1, 1	V, DV, DV	0, 0, 0	N, N, N	N, D, D
5706	2.12	57	0	3.2	50	0	1	3	1	1	2	C, C	1, 1	T, T	0, 0	1, 0	DV, DV	0, 1	N, D	N, N
5707	2.01	57	0	3.2	50	0	1	0	1	1	3	A, C, C	0, 1, 1	F, T, O	0, 0, 0	1, 1, 1	V, DV, CrVCdD	3, 0, 0	CdD, N, N	N, D, D
5708	1.87	57	0	3.2	50	0	2	1	1	1	2	C, C	1, 1	O, T-FF	1, 0	2, 1	CrVCdD, DV	0, 0	N, N	V, V
5709	1.98	57	0	3.2	50	0	1	1	1	1	2	C, C	1, 1	T, T-FF	1, 1	1, 0	DV, DV	0, 0	N, N	D, V
5710	1.68	57	0	3.2	50	0	0	0	1	1	2	A, C	0, 1	F, O	1, 0	0, 1	V, CrDCdV	0, 0	N, N	N, D
5711	1.88	57	0	3.2	50	0	2	2	1	1	2	C, C	1, 1	T, T-FF	0, 0	0, 0	DV, DV	0, 1	N, D	D, V
5712	2	57	0	3.2	50	0	1	2	1	1	2	A, C	0, 1	F, T	0, 1	0, 0	V, DV	0, 0	N, N	N, N
5713	1.91	57	0	3.2	50	0	1	2	1	1	1	C	1	T	0	1	DV	0	N	N
5714	2.02	57	0	3.2	50	0	1	2	1	1	3	C, C, C	1, 1, 1	T, T-FF, O	0, 0, 0	2, 0, 0	DV, DV, CrDCdV	3, 1, 0	CdD, D, N	V, D, V
5715	1.82	57	0	3.2	50	0	1	2	1	1	2	C, C	1, 1	T, T	0, 0	1, 1	DV, DV	0, 0	N, N	D, N
5716	1.69	57	0	3.2	50	0	1	1	1	1	1	C	1	O	0	0	CrDCdV	0	N	V
5717	1.87	57	0	3.2	50	0	2	2	1	1	4	A, C, C, C	0,1, 1, 1	F, T, T, T-FF	0, 0, 1, 0	0, 0, 2, 1	V, DV, DV, DV	0, 0, 0, 1	N, N, N, V	NN, D, D
5718	2.13	57	0	3.2	50	0	1	1	1	1	3	C, C, C	1, 1, 1	T, T, T	0, 0, 0	1, 0, 0	DV, DV, DV	0, 0, 0	N, N, N	D, D, V
5719	1.93	57	0	3.2	50	0	1	2	1	1	2	C, C	1, 1	T, T-FF	0, 0	2, 0	DV, DV	3, 0	CrD, N	V, V
5720	1.75	57	0	3.2	50	0	1	2	1	1	2	C, C	1, 1	T, T	0, 0	2, 2	DV, DV	0, 0	N, N	D, V
5721	1.56	57	0	3.2	50	0	1	1	1	1	2	C, C	1, 1	T, T-FF	0, 1	1, 0	DV, DV	1, 0	D, N	N, V
5722	2	57	0	3.2	50	0	0	2	1	1	4	C, C,C, C	0, 0, 1, 1	F, F, O, T-FF	0, 0, 0, 0	0, 0, 0, 0	V, V, CrDCdV, DV	0, 0, 0, 0,	N, N, N, N	N, N, D, V
5723	1.83	57	0	3.2	50	0	2	2	1	1	3	C, C, C	0, 1, 1	F, T-FF, T-FF	0, 0, 0	1, 0, 0	D, DV, DV	0, 0, 0	N, N ,N	N, D, V
5724	1.89	57	0	3.2	50	0	1	1	1	1	2	C, C	1, 1	O, T	1, 0	1, 1	CrDCdV, DV	1, 0	D, N	N, N
5725	1.75	57	0	3.2	50	0	1	2	1	1	3	C, C, C	1, 1, 1	T, T, T	0, 0, 0	2, 2, 1	DV, DV, DV	0, 0, 0	N, N, N	V, D, D
5726	1.57	57	0	3.2	50	0	2	1	1	0
5727	1.79	57	0	3.2	50	0	1	0	1	1	4	A, A, C, C	0, 0, 1, 1	F, F, O, T	1, 2, 0, 0	0, 0, 0, 0	V, V, CrDCdV, DV	0, 0, 1, 0	N, N, D, N	N, N, D, D
5728	1.79	57	0	3.2	50	0	1	2	1	1	2	C, C	0, 1	F, T-FF	0, 0	0, 0	D, DV	0, 0	N, N	D, V
5729	2.01	57	0	3.2	50	0	1	1	1	1	1	C	1	T	0	2	DV	0	N	D
5730	1.87	57	0	3.2	50	0	0	2	1	1	2	C, C	0, 1	F, T	1, 0	0, 1	V, DV	0, 1	N, V	N, D
